# Supplementary material for: Clonal competition within complex evolutionary hierarchies shapes AML over time
Source: Nat Commun. 2020 Feb 5;11:579. doi: 10.1038/s41467-019-14106-0 (PMC7002407; doi:10.1038/s41467-019-14106-0)
Supplement: Supplementary file 31 — Supplementary Data 28 [file 41467_2019_14106_MOESM31_ESM.xlsx]

## Sheet: 20_freq.tsv
Chr	Start	End	Ref	Alt	Func.refGene	Gene.refGene	GeneDetail.refGene	ExonicFunc.refGene	AAChange.refGene	AML-20skin_depth	AML-20skin_freq	AML-20_depth	AML-20_freq	AML-20-panel_depth	AML-20-panel_freq	AML-20r_depth	AML-20r_freq	AML-20r-panel_depth	AML-20r-panel_freq	PDX-20A_depth	PDX-20A_freq	PDX-20B_depth	PDX-20B_freq	PDX-20C_depth	PDX-20C_freq	PDX-20D_depth	PDX-20D_freq	PDX-20E_depth	PDX-20E_freq
chr1	115256528	115256528	T	A	exonic	NRAS	.	nonsynonymous SNV	NRAS:NM_002524:exon3:c.A183T:p.Q61H	46	0	30	0.333333333	211	0.246445498	54	0	291	0.010309278	156	0.288461538	90	0.233333333	51	0.352941176	25	0.12	42	0.357142857
chr10	24813532	24813532	G	A	exonic	KIAA1217	.	nonsynonymous SNV	KIAA1217:NM_001282769:exon8:c.G1786A:p.V596M.KIAA1217:NM_001282770:exon8:c.G1786A:p.V596M.KIAA1217:NM_001282767:exon12:c.G2632A:p.V878M.KIAA1217:NM_001282768:exon12:c.G2632A:p.V878M.KIAA1217:NM_019590:exon13:c.G2737A:p.V913M.KIAA1217:NM_001098500:exon14:c.G2497A:p.V833M	73	0	62	0.483870968	0	NA	78	0.025641026	0	NA	144	0.340277778	32	0.28125	65	0.476923077	25	0.28	41	0.512195122
chr2	179614735	179614735	G	A	exonic	TTN	.	nonsynonymous SNV	TTN:NM_133379:exon46:c.C12392T:p.P4131L	361	0	291	0.443298969	0	NA	419	0.021479714	0	NA	130	0.461538462	104	0.307692308	255	0.37254902	163	0.312883436	268	0.414179104
chr20	20079415	20079415	C	T	exonic	CFAP61	.	synonymous SNV	CFAP61:NM_001167816:exon7:c.C816T:p.D272D.CFAP61:NM_015585:exon8:c.C816T:p.D272D	72	0	74	0.513513514	0	NA	78	0.025641026	0	NA	153	0.54248366	79	0.215189873	98	0.418367347	56	0.142857143	71	0.478873239
chr4	39827057	39827057	G	A	UTR3	PDS5A	NM_001100399:c.*48C>T	.	.	153	0	113	0.477876106	0	NA	198	0.03030303	0	NA	70	0.471428571	39	0.384615385	83	0.385542169	53	0.490566038	68	0.382352941
chr5	176018276	176018276	T	C	exonic	CDHR2	.	nonsynonymous SNV	CDHR2:NM_001171976:exon29:c.T3605C:p.M1202T.CDHR2:NM_017675:exon29:c.T3605C:p.M1202T	195	0	101	0.524752475	0	NA	183	0.010928962	0	NA	77	0.441558442	44	0.295454545	108	0.407407407	75	0.186666667	90	0.322222222
chr6	80912825	80912825	G	A	exonic	BCKDHB	.	nonsynonymous SNV	BCKDHB:NM_000056:exon8:c.G847A:p.V283M.BCKDHB:NM_183050:exon8:c.G847A:p.V283M	370	0	250	0.364	0	NA	297	0.016835017	0	NA	111	0.378378378	58	0.327586207	170	0.317647059	117	0.316239316	148	0.445945946
chr6	117631427	117631431	TTTCT	ATTCG	exonic	ROS1	.	nonframeshift substitution	ROS1:NM_002944:exon40:c.6247_6251CGAAT	64	0	57	0.46	0	NA	78	0.08	0	NA	98	0.52	64	0.31	67	0.37	29	0.44	52	0.46
chr8	120774661	120774661	G	C	exonic	TAF2	.	nonsynonymous SNV	TAF2:NM_003184:exon19:c.C2552G:p.T851S	268	0	191	0.397905759	0	NA	287	0.031358885	0	NA	58	0.379310345	48	0.270833333	139	0.294964029	97	0.175257732	141	0.418439716
