# Supplementary material for: Clonal competition within complex evolutionary hierarchies shapes AML over time
Source: Nat Commun. 2020 Feb 5;11:579. doi: 10.1038/s41467-019-14106-0 (PMC7002407; doi:10.1038/s41467-019-14106-0)
Supplement: Supplementary file 47 — Supplementary Data 44 [file 41467_2019_14106_MOESM47_ESM.xlsx]

## Sheet: 107_freq.tsv
Chr	Start	End	Ref	Alt	Func.refGene	Gene.refGene	GeneDetail.refGene	ExonicFunc.refGene	AAChange.refGene	AML-107skin_depth	AML-107skin_freq	AML-107r_depth	AML-107r_freq	PDX-107A_depth	PDX-107A_freq	PDX-107AA_depth	PDX-107AA_freq
chr1	150705609	150705609	G	C	exonic	CTSS	.	nonsynonymous SNV	CTSS:NM_001199739:exon7:c.C759G:p.N253K.CTSS:NM_004079:exon8:c.C909G:p.N303K	191	0.005235602	155	0.006451613	76	0.513157895	114	0.438596491
chr11	88911515	88911515	G	T	exonic	TYR	.	nonsynonymous SNV	TYR:NM_000372:exon1:c.G394T:p.D132Y	417	0	435	0.222988506	199	0.005025126	222	0.004504505
chr11	119148966	119148966	T	C	exonic	CBL	.	nonsynonymous SNV	CBL:NM_005188:exon8:c.T1186C:p.C396R	369	0	485	0.043298969	864	0.798611111	636	0.798742138
chr13	58207640	58207640	C	G	exonic	PCDH17	.	nonsynonymous SNV	PCDH17:NM_001040429:exon1:c.C960G:p.D320E	95	0	87	0	153	0.490196078	135	0.185185185
chr13	60453305	60453305	G	T	intronic	DIAPH3	.	.	.	136	0.022058824	162	0.12345679	87	0.540229885	102	0.549019608
chr15	65937946	65937946	A	G	intronic	SLC24A1	.	.	.	256	0	197	0	84	0.333333333	128	0.171875
chr17	7577121	7577121	G	T	exonic	TP53	.	nonsynonymous SNV	TP53:NM_001126115:exon4:c.C421A:p.R141S.TP53:NM_001126116:exon4:c.C421A:p.R141S.TP53:NM_001126117:exon4:c.C421A:p.R141S.TP53:NM_001276697:exon4:c.C340A:p.R114S.TP53:NM_001276698:exon4:c.C340A:p.R114S.TP53:NM_001276699:exon4:c.C340A:p.R114S.TP53:NM_001126118:exon7:c.C700A:p.R234S.TP53:NM_000546:exon8:c.C817A:p.R273S.TP53:NM_001126112:exon8:c.C817A:p.R273S.TP53:NM_001126113:exon8:c.C817A:p.R273S.TP…	300	0.006666667	222	0.373873874	96	0.958333333	65	0.938461538
chr18	76753118	76753118	C	A	exonic	SALL3	.	nonsynonymous SNV	SALL3:NM_171999:exon2:c.C1127A:p.P376Q	133	0.015037594	83	0.13253012	94	0.595744681	86	0.546511628
chr20	23383620	23383621	TT	-	intronic	NAPB	.	.	.	76	0	58	0.172413793	41	0.512195122	47	0.382978723
chr20	31609538	31609538	C	T	exonic	BPIFB2	.	nonsynonymous SNV	BPIFB2:NM_025227:exon15:c.C1268T:p.A423V	138	0	157	0.184713376	51	0.352941176	73	0.479452055
chr21	10970017	10970017	C	A	exonic	TPTE	.	synonymous SNV	TPTE:NM_199259:exon6:c.G111T:p.A37A.TPTE:NM_199260:exon6:c.G111T:p.A37A.TPTE:NM_199261:exon6:c.G111T:p.A37A	246	0	217	0.004608295	116	0.155172414	107	0.140186916
chr5	7724856	7724856	C	T	intronic	ADCY2	.	.	.	40	0.025	37	0.243243243	107	0.635514019	76	0.710526316
chr6	64395577	64395577	G	T	exonic	PHF3	.	nonsynonymous SNV	PHF3:NM_015153:exon3:c.G1954T:p.V652F.PHF3:NM_001290260:exon4:c.G1954T:p.V652F.PHF3:NM_001290259:exon5:c.G1690T:p.V564F	274	0.003649635	234	0.051282051	140	0.478571429	150	0.366666667
chr6	155153336	155153336	A	G	exonic	SCAF8	.	nonsynonymous SNV	SCAF8:NM_014892:exon20:c.A2623G:p.N875D.SCAF8:NM_001286188:exon21:c.A2857G:p.N953D.SCAF8:NM_001286194:exon21:c.A2758G:p.N920D.SCAF8:NM_001286199:exon21:c.A2623G:p.N875D.SCAF8:NM_001286189:exon22:c.A2821G:p.N941D	193	0	157	0.25477707	88	0.511363636	112	0.383928571
chr8	91937821	91937821	C	T	exonic	NECAB1	.	nonsynonymous SNV	NECAB1:NM_022351:exon7:c.C553T:p.R185C	262	0	217	0.244239631	108	0.416666667	108	0.509259259
chr9	131233748	131233750	GTA	GTTA	splicing	ODF2	.	.	.	52	0	32	0.1875	131	0.41221374	115	0.47826087
chrX	79277969	79277969	C	T	intronic	TBX22	.	.	.	152	0	147	0.149659864	89	0.348314607	100	0.41
chrX	117960356	117960356	T	G	exonic	ZCCHC12	.	synonymous SNV	ZCCHC12:NM_173798:exon4:c.T1149G:p.T383T	293	0.003412969	222	0.18018018	136	0.397058824	104	0.442307692
